# Supplementary material for: The Contribution of Foods and Beverages of Low Nutritional Value to the Diets of Swedish Adolescents, by Food Group, Time and Place. A Nationally Representative Study
Source: Nutrients. 2021 Jul 17;13(7):2450. doi: 10.3390/nu13072450 (PMC8308806; doi:10.3390/nu13072450)
Supplement: Supplementary file 1 [file nutrients-13-02450-s001.zip]

Archive with 3 entries (2 files):
- Supplementary File S1 and Table S2/
- Supplementary File S1 and Table S2/File S1 Discretionary food list.pdf
- Supplementary File S1 and Table S2/Table S2.pdf
